# Supplementary material for: Assessment of population genetic structure in the arbovirus vector midge, Culicoides brevitarsis (Diptera: Ceratopogonidae), using multi-locus DNA microsatellites
Source: Vet Res. 2015 Sep 25;46:108. doi: 10.1186/s13567-015-0250-8 (PMC4582633; doi:10.1186/s13567-015-0250-8)
Supplement: Additional file 1: — A summary file of the total number of primers designed to the flanking regions of the microsatellite repeats. From the total primers isolated, 420 primers were either found to be similar to each other or blasted to sequences from other organisms in the database, while 106 primers were unique and did not blast to anything in the NCBI database. After blasting the 106 unique primers against the sequenced reads, 93 primer pairs were predicted to anneal to a single unique read while 13 primer pairs were predicted to anneal to more than one read or to more than one site on a single read. (XLS 36 kb) [file 13567_2015_250_MOESM1_ESM.xls]

## Sheet: Sheet1
CLONE	PRIMER_LEFT	PRIMER_RIGHT	motifs
IE34M9106G0034	GCAGGTGTGAACTGCAATC	TTTGTGTGTGCACGGCTTC	(GT)^9
IE34M9106G02AH	TGGCTGCGAGTCGAGATG	GCCGTCGATAAGAATTAAGGTAAAC	(GT)^8
IE34M9106G0AQO	CGATGCGGCAGTGTGAAG	GGGCGTGTTTGTTGACAGG	(AC)^20
IE34M9106G0NNE	TGATGCCCGTCCAAGATCC	GTTGCTCCGTAGTCGAACG	(CGG)^8
IE34M9106G0XCN	GATCGACACCTTGGAGTTGC	TGTCCACACCTGTCATCGC	(GT)^11
IE34M9106G16V1	CAGCTGAACATGACACGGC	CATGAACACGAGCCGGAAG	(AC)^8
IE34M9106G1BMT	TGACATTTGCATGATGGCG	TGTGATCGAAAGTAGATCGCTG	(AC)^9
IE34M9106G1FM0	GCGTCATCAGTGCCAAGAC	GGAACTACACGGAGCAAGC	(AC)^11
IE34M9106G1GGN	ACGTTCAGAGTGGTGTCCC	ACGGCCGGAGGTTAAGTTG	(CT)^10
IE34M9106G1X5M	AGAGTTCCATTTGTAGCGCC	TCGTCAACACACAGCGTAATAG	(GT)^8
IE34M9106G2H19	ACGTAATGAACGCTTCCGC	GTGCATTCCCGACTGATGC	(AC)^10
IE34M9106G2QC6	CAAACAATTCCCGCACATGG	GAACACACCGGAAAGTGCC	(ACC)^9
IE34M9106G3SI6	CAACCAACTCGAATGGCCG	GTTGGCTGGAATGAAGGCG	(GT)^8
IE34M9106G3UGJ	ACTTTCATGACGCCTCCAC	CGCCCACGACCAAACAAG	(GT)^12
IE34M9106G4H2U	CCGTTGTAGCTTTATCACTCGG	AGTCACTGGTCAATTGCGG	(GT)^10
IE34M9106G4WIX	CTACTGCCTCACTGCTGGG	CTGCTTGTGGAACGGGTTG	(GT)^10
IE34M9106G51AE	AGTGGAAGTGAGGGCAACG	GGGTGTTGAGCAATGCGAC	(AC)^8
IE34M9106G52MD	CGCGAATCCGATCACTTTCC	TCACGACTTCCGTCCACTC	(AC)^11
IE34M9106G56IJ	TGCTCAAACACAGTGGCATC	CGACGAGTGTGTGCGAAAC	(AC)^10
IE34M9106G5FFY	GCTGGCTGTAACATTCACTCG	ACGAACACATTCCTCCTAGAC	(GT)^9
IE34M9106G5L7G	AGCATGATGAAATGTCCCGC	TCAACTACTGCTGCCCGAG	(AC)^9
IE34M9106G5TPK	TGCGCTCATGTCTGTAATAGG	CGACGACTTGTGCTGCTTTC	(AC)^8
IE34M9106G5WMK	ACTACAATTTGAATAACTCCTCGAC	GAGCGTGGTCATGTGGATAG	(AG)^9
IE34M9106G6HN7	CACTCGAAGTGTTGCCCATC	GCGATTTCCAGTGACCAGC	(GT)^8
IE34M9106G6LGH	ATTCTCCACGAACACAGGG	CATCGCGTACCTTTCGTGC	(GT)^8
IE34M9106G6ND3	CCAATGGAAGGCAGCACG	CGAGAATGAAACTTGTCCCAGC	(AC)^10
IE34M9106G6YJ4	GGCGGAAGCGGAGTCAAG	CGCGCGAGCTTTGTAATCG	(GT)^10
IE34M9106G7B13	CAACAACGACTTGCTGAAACTG	TACCCTCGACACGAGTCCC	(GT)^11
IE34M9106G7B2B	AGCAGACTTCGAGTAGCCC	AAGAATTCGCCAAACCTGC	(CCGT)^6
IE34M9106G8G0I	ACTTTGCTGCCAGAACTTGG	CCATGACCTTTGCCATGCAG	(AAAT)^6
IE34M9106G8T8U	CAAGTCGCCGCCAATCTAC	TTTAATCCGCTTACCTAACACG	(GT)^8
IE34M9106G94SZ	TACCGTGCCACTTCCTCTG	TCCACTCGCCAACTGACC	(GT)^8
IE34M9106G99YX	ATCCCTTCGACCGGAATCG	CACAAATCCAAGCCGACCG	(GT)^9
IE34M9106GRVYZ	CGGAGATGATCGCTGGAG	CGGTCGAGTGTCTTATCGC	(AC)^8
IE34M9106GS29T	GACGAACGAATGTGCTTGC	GTCTTCGTGTGACAACAATTTCC	(GT)^8
IE34M9106GS4N5	CACCTGTCAATCGCGGAAC	GCGACTTGTGTCAAAGAATGC	(GT)^9
IE34M9106GSNLC	TGTAACGAATGGGCGTTGC	CTGCTAGAAACAGGCAACCAG	(AC)^9
IE34M9106GT3BO	CCCTTGCTAAATGACACGCC	TGTGTGCCCAGTTTGTTATCG	(GT)^15
IE34M9106GTC8H	GACGACCATCACCTTCCTG	TCTTGCTTGTGATGCGGAG	(CTT)^8
IE34M9106GTWY3	TGGTGCACAGGTGACAGG	ACTCTCGACGCCCATTCC	(CAGT)^6
IE34M9106GU21Z	TGAGTTCGTATGGCAAGGC	ACAGCGAAATGTTCATACGTG	(GT)^10
IE34M9106GU381	CGCGCTTTGCAATTTCAGG	ACGCGTACGACGCATTC	(AC)^9
IE34M9106GUABT	TCCGTGTGGAGGTAAGTCG	ACAACTTTGCGAAAGAGGC	(GTT)^8
IE34M9106GUGTS	CTTCGCGTTTGCTTCCACC	TGGACATCGATTAGTGTCATCC	(AC)^11
IE34M9106GUJA7	TGCTGGCATCACGAGGAAG	ATTACATGCCACGCCCATC	(GT)^21
IE34M9106GUWNC	CTCGCACTCGATACCCAGC	AACAGAATTGCTGCACGAC	(GT)^10
IE34M9106GV2KL	GGGATGCGACAGACATGG	CAGCATCGTGTTTATATCGAAAGC	(GT)^9
IE34M9106GVNCM	AGCCGTAGCATTTGTATCTTCG	TGTTCACTGGGTTAAGTCACG	(AC)^8
IE34M9106GVUID	TCATTCGCCGATGCTGAAAC	CTCGACGCCCATTTGGATG	(AC)^10
IE34M9106GVZF1	CCTCTCGTCGGGATTGTTAATG	TGTTTGTTGCTTCCAATACGG	(CT)^8
IE34M9106GW92B	ACAGCCGTAAATCCACAAGC	CGGCGCAAACAATGACTTC	(AC)^8
IE34M9106GWS3U	GTAACGACGAACCTCACGC	GTTTGTTGTTGGAGCAACGC	(AC)^8
IE34M9106GYZC8	TGTTTGTTTCTGGATCGGGC	GTCAAGACGCCTTTGGTCG	(AC)^8
IE34M9106GZ6HD	CCGCCCGAAGACTAATTGC	GAGAGGGCGTGGCTTAATTG	(AC)^9
IE34M9106GZEEW	CGTTGGGCAAGCGATGG	ACCGACTCAAACTTTACGTACC	(GT)^12
IE34M9106GZVWA	CGGCGGGTATCAGAAACTAAC	GGTGGCACAGCATTTCGAG	(AC)^8
IE34M9106HA45Z	CCGCCTTGCGATTGCTG	TCTGTGTGAACGGCGGTAG	(AC)^9
IE34M9106HAIIW	GACACGGACTTCGGTCAAC	TGCTGACCACCACGTAAATTG	(GT)^8
IE34M9106HAYBM	CACACGTCCCGCACTAATC	TTCGGTGTTGCAGGCAAAG	(AC)^9
IE34M9106HB6QD	GCATTTGCGTTTGGCGATG	GAAGGCGTCATTCGATTTGC	(GT)^10
IE34M9106HB750	ATCCGAACTGGCGAGGAAC	ACGTTGAATTCGCGGTGAG	(GAT)^9
IE34M9106HB9Z4	AACACCTGAGCGTAGGCAG	GGGCGACCTTCTTTGTCG	(AC)^22
IE34M9106HBKZK	ACAAGCTGCTCGCCTATTC	GTGTGTCTTCACAACCGGC	(AC)^8
IE34M9106HBNAL	AACAGTTTCCAACCTCGCC	CCAGAATCCGTCACCAGCG	(AC)^9
IE34M9106HBXAK	TGTCGTCCTGCCTGAGATG	ACTGCGATTGAAACAAATATGGC	(GT)^9
IE34M9106HD9B8	GGCGTTATCGAAGCGATCTG	CCCGCAGAGTGATTTGTCG	(AC)^9
IE34M9106HDVIA	TGCTTCATTTGTCTATTAGTTGCAC	TGAAGGTCGCTCGAACAGG	(CT)^8
IE34M9106HDY6O	CGAGACCCTAAGTTCACATGC	CGCATTTGTAAACAAGGAAAGTACC	(AC)^8
IE34M9106HE8QJ	CTGCTACTGGAGCGATCTAAC	AGATAAGTGAAGCGTGTAAAGC	(GT)^8
IE34M9106HED73	ACGCGAAACAAAGATGCCC	TGTGTTTGATCCAAGCTGACG	(AC)^11
IE34M9106HEHE9	ACGGCTGATACTGCGACC	ACACATTCAAAGCGGGTGTC	(GT)^10
IE34M9106HEXPN	GATCGTGATGGGTGCAACG	GTTCGATCCAGCGCCAAAG	(AC)^8
IE34M9106HFNAX	ATCACGAAACGAAGCCGTG	TGTCGCTTTGGCTTTCAGG	(AC)^14
IE34M9106HFPVA	AATTCAAAGCCCACGCCAG	CTGCAAGGAAGACGAAGCTC	(AC)^11
IE34M9106HG3Q0	TGGCATCGGGCGTTATCAG	CGTCCTTCGTTTATGGATGCC	(AC)^11
IE34M9106HGC0D	GCAGTGAGCGATGTCCAAC	AGCAACGACCCTCACCTTC	(AC)^10
IE34M9106HH4KI	ACATGATCAACACGCGATGC	AAGAATTCGCCAAACCTGC	(CCGT)^6
IE34M9106HH82P	CACCTCTGAGAAATCCAACCG	AGTTGGTCAGCACCTCAAG	(AC)^11
IE34M9106HHK06	GGCCAATTCCCGTTATCAGTC	GCGCTAACACAGAAGCCAG	(GT)^10
IE34M9106HI92R	GCTCTGATGACAGCACAATGG	TCAAAGCTGTTTCGAGCTTAC	(GT)^9
IE34M9106HIHRG	AATTGTTTGTCGCCGCATC	CTCAACGGTTATCGGCTCG	(AC)^9
IE34M9106HIVZL	CAAACCTAGGAACAGGGAAGC	CTGGCATTAACCGGAAGTGG	(AC)^9
IE34M9106HKDRQ	AAGCGTCATCATCCAACGC	TCCTCACAACAGTCGCTTC	(GT)^10
IE34M9106HKIT0	TCACCACGGACAGTTCAGG	ACTAAGAGCAACGGGCGTC	(GT)^11
IE34M9106HKRN4	ATGTGCGATACGTGCCTTG	ACGACATGGTTCGCATAAAG	(AC)^9
IE34M9106HLD69	GTTCAGAGTGCGGATGTCG	ACTTGAAGCTCGTTCGTCTG	(GT)^9
IE34M9106HLUGA	TGTGCTGCAAACACAATGG	ACACACGGTCCAAGCTACC	(GT)^18
IE34M9106HLVI6	AAATTGCTTGGCGTCGCTG	TGTTTGCTCGAACTGTGGC	(GT)^8
IE34M9106HLXL1	CGTCAGGCTCGGGTTCC	ACATGACTCAATGGGCGAC	(GT)^9
IE34M9106HM16S	TGACGAGCCATCCATCAG	GCGCGCTCTTTCCTACAAC	(AC)^12
IE34M9106HMHTV	GTGTCTCGAATTCTATCGACCG	GAACCTGAGTACGCGGATG	(AC)^10
IE34M9106HNEPJ	TCTCCCTCGTGACTTGTGC	TGACTGCACAACATTGGCG	(AG)^8
IE34M9106G0XCN	GATCGACACCTTGGAGTTGC	TGTCCACACCTGTCATCGC	(GT)^11
