# Supplementary material for: Assessment of population genetic structure in the arbovirus vector midge, Culicoides brevitarsis (Diptera: Ceratopogonidae), using multi-locus DNA microsatellites
Source: Vet Res. 2015 Sep 25;46:108. doi: 10.1186/s13567-015-0250-8 (PMC4582633; doi:10.1186/s13567-015-0250-8)
Supplement: Additional file 4: — Probability values of population assignments for samples K = 2. The population Q matrix derived from STRUCTURE clustering analysis show the inferred ancestry membership proportions of each individual, in each cluster. Each individual is represented by a single vertical line, partitioned into K colored segments that represents that individual’s estimated membership fraction in each of the K inferred clusters. The X axis corresponds to the pre-defined populations (TL, PNG, QLD, NT and NSW) and the Y axis represents the proportional estimates of the estimated membership in clusters which add up to one. (TXT 11 kb) [file 13567_2015_250_MOESM4_ESM.txt]

---------------------------------------------------
STRUCTURE by Pritchard, Stephens and Donnelly (2000)
     and Falush, Stephens and Pritchard (2003)
       Code by Pritchard, Falush and Hubisz
             Version 2.3.4 (Jul 2012)
----------------------------------------------------


Command line arguments:   bin\structure -m C:\141\gtra\mainparams -e C:\141\gtra\extraparams 
Input File:    C:\141\project_data

Run parameters:
   141 individuals
   11 loci
   2 populations assumed
   100000 Burn-in period
   100000 Reps
LOCPRIOR model used


--------------------------------------------
Proportion of membership of each pre-defined
 population in each of the 2 clusters

Given    Inferred Clusters       Number of
 Pop       1      2             Individuals

  1:     0.708  0.292              24
  2:     0.009  0.991              24
  3:     0.975  0.025               8
  4:     0.974  0.026              40
  5:     0.989  0.011              45
--------------------------------------------

Allele-freq. divergence among pops (Net nucleotide distance),
computed using point estimates of P.

      1       2      
 1      -    0.0844  
 2   0.0844     -    

Average distances (expected heterozygosity) between individuals in same cluster:
cluster  1  : 0.6632 
cluster  2  : 0.5398 

--------------------------------------------
Estimated Ln Prob of Data   = -3996.1
Mean value of ln likelihood = -3948.2
Variance of ln likelihood   = 95.8
Mean value of alpha         = 3.8250

Mean value of alpha_local for each location:
	location  1:  4.4229  1.8240
	location  2:  0.0396  2.1988
	location  3:  1.5114  0.0688
	location  4:  14.4637  0.4120
	location  5:  1.8508  0.0328

Mean value of Fst_1         = 0.0458
Mean value of Fst_2         = 0.2898

Mean value of r = 0.2081

Inferred ancestry of individuals:
        Label (%Miss) Pop:  Inferred clusters
  1        1    (0)    1 :  0.597 0.403 
  2        2    (9)    1 :  0.718 0.282 
  3        3    (9)    1 :  0.459 0.541 
  4        4    (0)    1 :  0.762 0.238 
  5        5    (9)    1 :  0.795 0.205 
  6        6    (9)    1 :  0.655 0.345 
  7        7    (0)    1 :  0.596 0.404 
  8        8    (0)    1 :  0.803 0.197 
  9        9    (0)    1 :  0.784 0.216 
 10       10    (0)    1 :  0.760 0.240 
 11       11    (0)    1 :  0.492 0.508 
 12       12    (0)    1 :  0.389 0.611 
 13       13    (0)    1 :  0.836 0.164 
 14       14    (0)    1 :  0.822 0.178 
 15       15    (9)    1 :  0.833 0.167 
 16       16    (0)    1 :  0.660 0.340 
 17       17    (9)    1 :  0.808 0.192 
 18       18    (0)    1 :  0.723 0.277 
 19       19    (0)    1 :  0.784 0.216 
 20       20    (0)    1 :  0.707 0.293 
 21       21    (9)    1 :  0.694 0.306 
 22       22    (0)    1 :  0.854 0.146 
 23       23    (0)    1 :  0.836 0.164 
 24       24    (0)    1 :  0.631 0.369 
 25        1    (0)    2 :  0.004 0.996 
 26        2    (0)    2 :  0.004 0.996 
 27        3    (0)    2 :  0.027 0.973 
 28        4   (18)    2 :  0.006 0.994 
 29        5    (0)    2 :  0.003 0.997 
 30        6    (0)    2 :  0.024 0.976 
 31        7    (9)    2 :  0.004 0.996 
 32        8    (9)    2 :  0.019 0.981 
 33        9    (0)    2 :  0.004 0.996 
 34       10    (0)    2 :  0.030 0.970 
 35       11   (18)    2 :  0.005 0.995 
 36       12    (0)    2 :  0.007 0.993 
 37       13    (0)    2 :  0.004 0.996 
 38       14    (0)    2 :  0.004 0.996 
 39       15    (0)    2 :  0.024 0.976 
 40       16    (0)    2 :  0.004 0.996 
 41       17    (9)    2 :  0.005 0.995 
 42       18    (0)    2 :  0.003 0.997 
 43       19    (9)    2 :  0.004 0.996 
 44       20    (0)    2 :  0.003 0.997 
 45       21    (9)    2 :  0.006 0.994 
 46       22    (9)    2 :  0.005 0.995 
 47       23    (0)    2 :  0.004 0.996 
 48       24    (0)    2 :  0.004 0.996 
 49        1    (0)    3 :  0.936 0.064 
 50        2    (0)    3 :  0.954 0.046 
 51        3   (27)    3 :  0.989 0.011 
 52        4    (0)    3 :  0.994 0.006 
 53        5    (0)    3 :  0.984 0.016 
 54        6    (0)    3 :  0.992 0.008 
 55        7    (0)    3 :  0.960 0.040 
 56        8    (9)    3 :  0.994 0.006 
 57        1    (0)    4 :  0.970 0.030 
 58        2    (0)    4 :  0.962 0.038 
 59        3    (0)    4 :  0.946 0.054 
 60        4    (0)    4 :  0.981 0.019 
 61        5    (0)    4 :  0.981 0.019 
 62        6    (0)    4 :  0.977 0.023 
 63        7    (0)    4 :  0.974 0.026 
 64        8    (0)    4 :  0.980 0.020 
 65        9    (0)    4 :  0.976 0.024 
 66       10    (0)    4 :  0.979 0.021 
 67       11    (0)    4 :  0.983 0.017 
 68       12    (0)    4 :  0.972 0.028 
 69       13    (9)    4 :  0.975 0.025 
 70       14    (0)    4 :  0.978 0.022 
 71       15    (0)    4 :  0.977 0.023 
 72       16    (0)    4 :  0.966 0.034 
 73       17    (0)    4 :  0.960 0.040 
 74       18    (0)    4 :  0.980 0.020 
 75       19    (0)    4 :  0.965 0.035 
 76       20    (0)    4 :  0.959 0.041 
 77       21    (0)    4 :  0.973 0.027 
 78       22    (0)    4 :  0.981 0.019 
 79       23    (0)    4 :  0.980 0.020 
 80       24    (0)    4 :  0.977 0.023 
 81       25    (0)    4 :  0.977 0.023 
 82       26    (0)    4 :  0.983 0.017 
 83       27    (9)    4 :  0.984 0.016 
 84       28    (0)    4 :  0.963 0.037 
 85       29    (0)    4 :  0.981 0.019 
 86       30    (9)    4 :  0.976 0.024 
 87       31    (0)    4 :  0.975 0.025 
 88       32    (0)    4 :  0.975 0.025 
 89       33    (0)    4 :  0.979 0.021 
 90       34    (0)    4 :  0.982 0.018 
 91       35    (9)    4 :  0.975 0.025 
 92       36    (0)    4 :  0.979 0.021 
 93       37    (0)    4 :  0.959 0.041 
 94       38    (0)    4 :  0.972 0.028 
 95       39    (0)    4 :  0.958 0.042 
 96       40    (0)    4 :  0.975 0.025 
 97        1    (0)    5 :  0.994 0.006 
 98        2    (0)    5 :  0.951 0.049 
 99        3    (0)    5 :  0.997 0.003 
100        4   (18)    5 :  0.996 0.004 
101        5    (0)    5 :  0.990 0.010 
102        6    (0)    5 :  0.982 0.018 
103        7    (0)    5 :  0.986 0.014 
104        8    (0)    5 :  0.992 0.008 
105        9    (0)    5 :  0.995 0.005 
106       10    (0)    5 :  0.990 0.010 
107       11    (0)    5 :  0.996 0.004 
108       12    (0)    5 :  0.997 0.003 
109       13    (0)    5 :  0.936 0.064 
110       14    (0)    5 :  0.994 0.006 
111       15    (0)    5 :  0.971 0.029 
112       16    (0)    5 :  0.997 0.003 
113       17    (9)    5 :  0.982 0.018 
114       18    (0)    5 :  0.991 0.009 
115       19    (0)    5 :  0.987 0.013 
116       20    (9)    5 :  0.995 0.005 
117       21    (0)    5 :  0.995 0.005 
118       22    (0)    5 :  0.994 0.006 
119       23    (0)    5 :  0.998 0.002 
120       24    (0)    5 :  0.996 0.004 
121       25    (0)    5 :  0.981 0.019 
122       26    (0)    5 :  0.996 0.004 
123       27    (0)    5 :  0.982 0.018 
124       28    (0)    5 :  0.990 0.010 
125       29    (0)    5 :  0.995 0.005 
126       30    (0)    5 :  0.997 0.003 
127       31    (0)    5 :  0.994 0.006 
128       32    (0)    5 :  0.992 0.008 
129       33    (0)    5 :  0.997 0.003 
130       34    (0)    5 :  0.997 0.003 
131       35   (18)    5 :  0.991 0.009 
132       36    (0)    5 :  0.988 0.012 
133       37    (0)    5 :  0.994 0.006 
134       38    (0)    5 :  0.995 0.005 
135       39    (0)    5 :  0.997 0.003 
136       40    (0)    5 :  0.995 0.005 
137       41    (0)    5 :  0.989 0.011 
138       42    (0)    5 :  0.960 0.040 
139       43    (0)    5 :  0.988 0.012 
140       44    (0)    5 :  0.997 0.003 
141       45    (0)    5 :  0.987 0.013 


Estimated Allele Frequencies in each cluster
First column gives estimated ancestral frequencies


Locus 1 : 
13 alleles
5.0% missing data
 404   (0.142) 0.139 0.331 
 410   (0.211) 0.275 0.346 
 418   (0.078) 0.105 0.004 
 400   (0.039) 0.017 0.016 
 408   (0.122) 0.157 0.022 
 416   (0.051) 0.044 0.003 
 422   (0.031) 0.008 0.015 
 402   (0.035) 0.010 0.023 
 406   (0.093) 0.066 0.199 
 412   (0.042) 0.026 0.003 
 405   (0.028) 0.003 0.031 
 414   (0.085) 0.119 0.004 
 420   (0.045) 0.031 0.002 

Locus 2 : 
6 alleles
0.0% missing data
 218   (0.528) 0.627 0.432 
 220   (0.037) 0.010 0.006 
 216   (0.318) 0.330 0.352 
 214   (0.037) 0.004 0.147 
 222   (0.032) 0.003 0.061 
 210   (0.048) 0.025 0.002 

Locus 3 : 
8 alleles
0.0% missing data
 322   (0.220) 0.219 0.221 
 320   (0.331) 0.343 0.758 
 324   (0.153) 0.215 0.008 
 318   (0.068) 0.056 0.004 
 314   (0.069) 0.061 0.003 
 326   (0.065) 0.052 0.003 
 316   (0.059) 0.043 0.003 
 328   (0.035) 0.012 0.001 

Locus 4 : 
9 alleles
0.0% missing data
 336   (0.303) 0.386 0.176 
 330   (0.210) 0.218 0.238 
 338   (0.039) 0.011 0.018 
 342   (0.160) 0.243 0.008 
 334   (0.135) 0.091 0.520 
 328   (0.046) 0.025 0.003 
 332   (0.050) 0.012 0.035 
 340   (0.028) 0.007 0.001 
 344   (0.029) 0.007 0.001 

Locus 5 : 
6 alleles
1.4% missing data
 412   (0.276) 0.239 0.586 
 406   (0.295) 0.276 0.398 
 410   (0.178) 0.241 0.007 
 408   (0.112) 0.123 0.004 
 404   (0.103) 0.109 0.004 
 400   (0.037) 0.012 0.001 

Locus 6 : 
8 alleles
2.8% missing data
 406   (0.215) 0.219 0.442 
 408   (0.103) 0.066 0.142 
 402   (0.246) 0.376 0.036 
 404   (0.112) 0.105 0.030 
 400   (0.171) 0.163 0.222 
 410   (0.092) 0.052 0.126 
 412   (0.033) 0.012 0.001 
 398   (0.028) 0.007 0.001 

Locus 7 : 
8 alleles
0.7% missing data
 188   (0.125) 0.080 0.335 
 182   (0.213) 0.327 0.014 
 186   (0.300) 0.313 0.442 
 178   (0.090) 0.090 0.007 
 184   (0.110) 0.082 0.047 
 190   (0.086) 0.086 0.004 
 180   (0.044) 0.020 0.003 
 194   (0.033) 0.003 0.148 

Locus 8 : 
4 alleles
1.4% missing data
 316   (0.886) 0.964 0.995 
 314   (0.038) 0.012 0.002 
 310   (0.038) 0.012 0.002 
 304   (0.038) 0.012 0.001 

Locus 9 : 
7 alleles
7.8% missing data
 302   (0.228) 0.198 0.380 
 312   (0.238) 0.351 0.014 
 304   (0.289) 0.271 0.534 
 300   (0.052) 0.012 0.061 
 314   (0.037) 0.012 0.003 
 306   (0.125) 0.148 0.007 
 322   (0.031) 0.007 0.001 

Locus 10 : 
9 alleles
2.1% missing data
 380   (0.215) 0.293 0.056 
 382   (0.245) 0.276 0.382 
 378   (0.127) 0.106 0.124 
 386   (0.078) 0.084 0.004 
 376   (0.084) 0.039 0.404 
 384   (0.123) 0.125 0.026 
 372   (0.038) 0.016 0.002 
 368   (0.028) 0.007 0.001 
 374   (0.061) 0.053 0.002 

Locus 11 : 
3 alleles
0.7% missing data
 192   (0.506) 0.499 0.730 
 194   (0.451) 0.485 0.267 
 190   (0.044) 0.016 0.003 

Values of parameters used in structure:
DATAFILE=C:\141\project_data,	OUTFILE=C:\141\gtra\Results\gtra_run_1,	NUMINDS=141,	NUMLOCI=11,	MISSING=-9,	LABEL=1,	POPDATA=1,	POPFLAG=0,	PHENOTYPE=0,	EXTRACOLS=0,	MAXPOPS=2,	BURNIN=100000,	NUMREPS=100000,	USEPOPINFO=0,	INFERALPHA=1,	INFERLAMBDA=0,	POPSPECIFICLAMBDA=0,	POPALPHAS=0,	COMPUTEPROB=1,	NOADMIX=0,	ADMBURNIN=2500,	UPDATEFREQ=1,	PRINTLIKES=0,	INTERMEDSAVE=0,	PRINTKLD=0,	PRINTNET=0,	PRINTLAMBDA=0,	ANCESTDIST=0,	NUMBOXES=1000,	ANCESTPINT=0.90000,	GENSBACK=2,	MIGRPRIOR=0.05000,	PRINTQHAT=0,	PRINTQSUM=0,	ALPHA=1.0000,	FREQSCORR=1,	FPRIORMEAN=0.0100,	FPRIORSD=0.0500,	ONEFST=0,	LAMBDA=1.0000,	UNIFPRIORALPHA=1,	ALPHAMAX=10.0000,	ALPHAPRIORA=1.0000,	ALPHAPRIORB=2.0000,	ALPHAPROPSD=0.0250,	STARTATPOPINFO=0,	RANDOMIZE=1,	LINKAGE=0,	METROFREQ=10,	REPORTHITRATE=0,	MARKOVPHASE=-1,	PHASED=0,	PLOIDY=2,	PHASEINFO=0	LOCPRIOR=1, 	LOCPRIORINIT=1.000000, 	LOCDATA=0, 	LOCISPOP=1, 	LOCPRIORSTEP=0.100000, 	MAXLOCPRIOR=20.000000, 	SEED=1430887116,	
[STRAT parameters]:    NUMSIMSTATS=1000,	PHENOTYPECOL=-9,	POOLFREQ=10,	LOCUSxONLY=0,	EMERROR=0.00100,	MISSINGPHENO=-9,	
